# Supplementary material for: Teladorsagia circumcincta beta tubulin: the presence of the E198L polymorphism on its own is associated with benzimidazole resistance
Source: Parasit Vectors. 2020 Sep 7;13:453. doi: 10.1186/s13071-020-04320-x (PMC7487696; doi:10.1186/s13071-020-04320-x)
Supplement: Supplementary file 1 — Additional file 1: Table S1. Individual faecal egg count (FEC) before and after treatment per flock. [file 13071_2020_4320_MOESM1_ESM.xlsx]

## Sheet: Table S1
	Day 0 post-treatment	Flock	1	2	3	4	5	6	7	8	9	10	11	12	13	14	15	16	17	18	19	20	21	22	23	24	25	26	27	28	29	30	31	32	33	34	35	36	37	38	39
			461	435	135	450	150	135	195	255		405			90	105		375	60		195	300	210	330	15	165	180	120	105	45	75	180	225	75	75	105	135	240	0	45	180
			450	450	75	330	285	75	270	360		435			60	135		315	60		195	435	135	225	15	30	225	30	210	135	210	135	150	120	180	45	150	90	15	90	240
			360	720	120	195	300	75	405	345		405			30	180		360	105		210	435	135	105	0	225	375	135	120	165	180	90	180	120	270	105	90	105	30	180	120
			435	585	135	345	120	105	1065	180		495			60	90		285	195		60	240	60	30	30	45	240	345	120	255	135	60	180	105	60	75	45	45	0	60	90
			510	645	165	165	330	90	585	360		540			120	135		435	90		195	285	195	120	30	195	585	285	75	75	90	105	150	30	30	60	75	75	15	120	195
			375	600	225	330	330	30	420	345		510			135	30		315	90		450	540	150	120	15	225	225	60	150	165	75	90	75	45	30	30	60	90	15	60	105
			450	570	105	210	240	120	120	390		465			75	75		390	90		75	480	45	45	0	195	375	120	180	210	105	105	105	60	60	75	30	75	60	255	150
			420	660	120	390	150	135	300	360		225			165	60		240	165		105	390	195	30	0	150	330	165	45	120	300	105	135	0	105	30	75	60	0	270	300
			405	705	105	195	105	150	345	330		405			60	45		75	15		120	285	150	270	30	315	600	150	75	180	105	75	105	15	75	60	45	120	30	30	105
			564	300	75	360	150	45	270	225		375			45	270		45	150		180	420	195	135	15	225	480	180	120	135	115	135	105	0	120	105	30	165	15	105	120
	Day 14 post-treatment	Flock	1	2	3	4	5	6	7	8	9	10	11	12	13	14	15	16	17	18	19	20	21	22	23	24	25	26	27	28	29	30	31	32	33	34	35	36	37	38	39
			0	0	0	0	0	0	0	0		0			0	0		30	15		0	0	0	90	15	135	0	225	45	15	105	60	0	60	15	0	75	0	0	0	0
			0	0	0	0	0	0	0	0		0			0	0		0	0		0	15	0	45	45	45	0	150	75	75	120	15	15	15	0	15	165	0	0	0	0
			0	0	0	0	0	0	0	0		15			0	0		15	0		0	30	0	120	0	105	0	105	105	0	195	15	0	15	15	15	135	0	0	15	0
			0	0	0	0	0	0	0	0		0			0	0		0	0		0	0	0	285	45	30	0	105	15	0	135	0	0	45	15	0	105	0	0	0	0
			0	0	0	0	0	0	0	0		15			0	0		0	0		0	30	0	105	45	75	0	75	0	0	90	75	0	30	15	0	255	0	0	0	0
			0	0	0	0	0	0	0	0		0			0	0		0	0		0	0	0	75	60	90	0	195	0	30	165	15	0	30	45	0	45	0	0	0	0
			0	0	0	0	0	0	0	0		0			0	0		0	0		0	0	0	15	75	60	0	60	60	0	45	60	0	0	0	0	180	0	0	0	0
			0	0	0	0	0	0	0	0		30			0	0		45	15		0	45	0	135	15	45	0	180	30	30	195	0	0	45	0	0	195	0	0	15	0
			0	0	0	0	0	0	0	0		0			0	0		0	0		0	30	0	15	0	45	0	105	120	15	45	30	0	75	15	15	240	0	0	0	0
			0	0	0	0	0	0	0	0		0			0	0		0	0		0	0	0	45	15	105	0	120	30	15	195	60	15	15	0	15	75	0	0	0	0
