# Supplementary material for: Teladorsagia circumcincta beta tubulin: the presence of the E198L polymorphism on its own is associated with benzimidazole resistance
Source: Parasit Vectors. 2020 Sep 7;13:453. doi: 10.1186/s13071-020-04320-x (PMC7487696; doi:10.1186/s13071-020-04320-x)
Supplement: Supplementary file 2 — Additional file 2: Table S2. Faecal egg count (FEC) mean per flock before and after treatment and results of the faecal egg count reduction test (FECRT) (%) and egg hatch test (EHT) (%). Results before treatment: pyrosequencing (% of each base and mean C and T), proportion of T. circumcincta carrying the leucine (LEU) amino acid at codon 198 (%) and species identification (%). [file 13071_2020_4320_MOESM2_ESM.xlsx]

## Sheet: Table S2
			FEC						Pyrosequencing						% T. circumcincta carrying LEU		Species Identification
		Flock	Day 0 pt	Day 14 pt	FECRT	Lower 95% CI	EHT		% G	% C	% A	%T	Mean % C and % T				% Teladorsagia	% Trichostrongylus spp	% Chabertia ovina	% Oesophagostomum
		1	443.2	0	100	100	11.3474		92.4167	7.58333	86.7833	13.2167	10.4		10.4		100	0	0	0
		2	567	0	100	100	2.49447		93.4	6.6	90.6667	9.33333	7.96667		6.96101		87.3767	12.6233	0	0
		3	126	0	100	100	3.96512		91.325	8.675	91.3333	8.66667	8.67083		7.99283		92.1807	7.35644	0.462905	0
		4	297	0	100	100	6.15152		81.1833	18.8167	82.6667	17.3333	18.075		3.41575		18.8976	58.0427	23.0596	0
		5	216	0	100	100	1.54846		91.0333	8.96667	83.5	16.5	12.7333		3.9063		30.6778	33.1748	36.1474	0
		6	96	0	100	100	3.95616		94.9333	5.06667	93.56	6.44	5.75333		1.27298		22.126	25.9843	51.8898	0
		7	397.5	0	100	100	1.71289		74.66	25.34	77	23	24.17		2.28947		9.47238	85.4108	5.11686	0
		8	315	0	100	100	18.8891		91.05	8.95	85	15	11.975		5.69416		47.5504	28.4342	24.0154	0
		9					91.5778		27.55	72.45	40.9333	59.0667	65.7583		23.6515		35.9673	33.515	0	30.5177
		10	426	6	98.5915	96	32.8639		72.7833	27.2167	77.6667	22.3333	24.775		0		0	100	0	0
		11					22.3655		85.9333	14.0667	90.1	9.9	11.9833		2.89212		24.1345	65.183	10.6825	0
		12					17.0717		90.9	9.1	88.98	11.02	10.06		5.49563		54.6286	45.3714	0	0
		13	84	0	100	100	24.3122		90	10	96.325	3.675	6.8375		2.85849		41.806	48.4038	9.79021	0
		14	112.5	0	100	100	33.3338		89	11	87.2	12.8	11.9		10.3442		86.9259	13.0741	0	0
		15					19.5708		90.8333	9.16667	92.86	7.14	8.15333		4.44139		54.4734	33.6722	11.8544	0
		16	283.5	9	96.8254	92	30.8736		89.6667	10.3333	86.6	13.4	11.8667		3.77951		31.8498	34.2142	33.936	0
		17	102	3	97.0588	89	23.5459		88.15	11.85	89.62	10.38	11.115		5.10776		45.9538	54.0462	0	0
		18					12.1964		86.4	13.6	86.76	13.24	13.42		3.7177		27.7027	44.1723	28.125	0
		19	178.5	0	100	100	23.5402		91.65	8.35	91.96	8.04	8.195		4.83801		59.0361	40.9639	0	0
		20	381	15	96.063	92	43.7375		88.28	11.72	90.75	9.25	10.485		3.86289		36.8421	39.3593	23.7986	0
		21	147	0	100	100	48.2852		93.34	6.66	89.52	10.48	8.57		7.58373		88.4916	5.95903	0	5.54935
		22	141	93	34.0426	0	76.125		18.6167	81.3833	19.9333	80.0667	80.725		77.5627		96.0827	0	0	3.91733
		23	15	31.5	-110	0	44.9415		32.0667	67.9333	46.15	53.85	60.8917		26.4987		43.5178	30.7297	0	25.7525
		24	177	73.5	58.4746	27	59.3301		17.84	82.16	31	69	75.58		46.1038		61	5.6	0	33.4
		25	361.5	0	100	100	43.5507		58.2167	41.7833	72.7667	27.2333	34.5083		5.65937		16.4	68.9	0.9	13.8
		26	159	132	16.9811	0	72.3493		54.7167	45.2833	59.7	40.3	42.7917		42.7917		100	0	0	0
		27	120	48	60	25	71.2749		23.1167	76.8833	34.7667	65.2333	71.0583		65.6579		92.4	1.3	0	6.3
		28	148.5	18	87.8788	73	34.4934		47.3167	52.6833	61.0167	38.9833	45.8333		10.4958		22.9	50.1	0	27
		29	139	129	7.19424	0	93.4		15.4667	84.5333	23.92	76.08	80.3067		51.3963		64	17.6	0	18.4
		30	108	33	69.4444	41	40.9772		36.05	63.95	49.7	50.3	57.125		13.0245		22.8	37.5	0	39.7
		31	141	3	97.8723	92	42.5802		47.9333	52.0667	61.54	38.46	45.2633		30.3264		67	17.4	0	15.5
		32	57	33	42.1053	0	54.3551		33.1833	66.8167	45.72	54.28	60.5483		38.5087		63.6	30.5	0	5.9
		33	100.5	12	88.0597	69	40.317		28.6333	71.3667	40.7	59.3	65.3333		23.9773		36.7	35.4	3.4	24.5
		34	69	6	91.3043	75	61.5795		15.9167	84.0833	27.4333	72.5667	78.325		21.5394		27.5	22.9	0	49.6
		35	73.5	147	-100	0	89.6063		16.3	83.7	26.88	73.12	78.41		45.7914		58.4	5.4	0	36.2
		36	106.5	0	100	100	35.838		40.1667	59.8333	54.4	45.6	52.7167		18.2505		34.62	47.8354	3.83327	13.7113
		37	18	0	100	100	40.1524		42.6833	57.3167	57.075	42.925	50.1208		38.8962		77.6048	0	0	22.3952
		38	121.5	3	97.5309	90	71.7425		33.5	66.5	48.7	51.3	58.9		46.4416		78.8482	21.1518	0	0
		39	160.5	0	100	100	19.714		65.0833	34.9167	72.2833	27.7167	31.3167		18.7031		59.7225	39.8453	0.432113	0
