# Supplementary material for: Teladorsagia circumcincta beta tubulin: the presence of the E198L polymorphism on its own is associated with benzimidazole resistance
Source: Parasit Vectors. 2020 Sep 7;13:453. doi: 10.1186/s13071-020-04320-x (PMC7487696; doi:10.1186/s13071-020-04320-x)
Supplement: Supplementary file 3 — Additional file 3: Table S3. Results after treatment: pyrosequencing (% of each base and mean C and T), proportion of T. circumcincta carrying the leucine (LEU) amino acid at codon 198 (%) and species identification (%). [file 13071_2020_4320_MOESM3_ESM.xlsx]

## Sheet: Table S3
				Pyrosequencing						% T. circumcincta carrying LEU		Species Identification
		Flock		% G	% C	% A	%T	Mean % C and % T				% Teladorsagia	% Trichostrongylus spp	% Chabertia ovina	% Oesophagostomum
		22		10.6667	89.3333	16	84	86.6667		86.6667		100	0	0	0
		23		11.3333	88.6667	17	83	85.8333		85.165		99.2214	0.778628	0	0
		24		12.3333	87.6667	15.6667	84.3333	86		86		100	0	0	0
		25		7.31667	92.6833	12.2833	87.7167	90.2		89.8674		99.6312	0	0	0.368789
		26		5.66667	94.3333	9.33333	90.6667	92.5		92.5		100	0	0	0
		27										100	0	0	0
		28		11.6667	88.3333	18.6667	81.3333	84.8333		84.8333		100	0	0	0
		29		11	89	16.6667	83.3333	86.1667
		30		8	92	13	87	89.5		89.5		100	0	0	0
		31		5.13333	94.8667	9.35	90.65	92.7583		92.7583		100	0	0	0
		32		6.66667	93.3333	11	89	91.1667		91.1667		100	0	0	0
		33		8.66667	91.3333	14	86	88.6667		88.6667		100	0	0	0
		34		7.46667	92.5333	10.2833	89.7167	91.125		91.125		100	0	0	0
		36		8.88333	91.1167	14.1	85.9	88.5083		88.5083		100	0	0	0
		37		6.85	93.15	11.5333	88.4667	90.8083		90.8083		100	0	0	0
		38		6.76667	93.2333	14.7	85.3	89.2667
		39		16.3333	83.6667	19	81	82.3333		82.3333		100	0	0	0
